# Supplementary material for: SNP detection and prediction of variability between chicken lines using genome resequencing of DNA pools
Source: BMC Genomics. 2010 Nov 25;11:665. doi: 10.1186/1471-2164-11-665 (PMC3091782; doi:10.1186/1471-2164-11-665)
Supplement: Additional file 1 — Python scripts used for computation of 60 K SNP allele frequencies and FSV. [file 1471-2164-11-665-S1.TXT]

Script1:  60K_HL_Freq.py

infile = raw_input("60K data infile: ")
outfile = raw_input("60Kfreqoutfile: ")
in_file = open(infile, "r")
out_file = open(outfile, "w")
a = in_file.readline()
a = in_file.readline()
#print a
b = a.split()
LA = 0
LC = 0
LG = 0
LT = 0
LN = 0
HA = 0
HC = 0
HG = 0
HT = 0
HN = 0
HF1 = 0
HF2 = 0
HF3 = 0
HF4 = 0
LF1 = 0
LF2 = 0
LF3 = 0
LF4 = 0
DF = 0
A1H = "-"
A2H = "-"
A3H = "-"
A4H = "-"
A1L = "-"
A2L = "-"
A3L = "-"
A4L = "-"
from decimal import *
getcontext().prec = 2
getcontext().rounding = ROUND_HALF_DOWN
p = 2
while a != "":
	while p < 22: 	
		if b[p] == 'AA':
			LA = LA + 2
			LN = LN + 2
		elif b[p] == 'CC':
			LC = LC + 2
			LN = LN + 2
		elif b[p] == 'GG':
			LG = LG + 2
			LN = LN + 2
		elif b[p] == "TT":
			LT = LT + 2
			LN = LN + 2
		elif b[p] == 'AC' or b[p] == 'CA':
			LA = LA + 1
			LC = LC + 1
			LN = LN + 2
		elif b[p] == 'AG' or b[p] == 'GA':
			LA = LA + 1
			LG = LG + 1
			LN = LN + 2
		elif b[p] == 'AT' or b[p] == 'TA':
			LA = LA + 1
			LT = LT + 1
			LN = LN + 2
		elif b[p] == 'CG' or b[p] == 'GC':
			LC = LC + 1
			LG = LG + 1
			LN = LN + 2
		elif b[p] == 'CT' or b[p] == 'TC':
			LC = LC + 1
			LT = LT + 1
			LN = LN + 2
		elif b[p] == 'GT' or b[p] == 'TG':
			LG = LG + 1
			LT = LT + 1
			LN = LN + 2
		p = p + 1
	if LA > 0 and LA >= LC and LA >= LG and LA >= LT:
		LF1 = Decimal(LA) / Decimal(LN)
		A1L= "A"
		if  LC > 0 and LC >= LG and LC >= LT:
			LF2 = Decimal(LC) / Decimal(LN)
			A2L = "C"
			if LG > 0 and LG >= LT:
				LF3 = Decimal(LG) / Decimal(LN)
				A3L = "G"
				if LT > 0:
					LF4 = Decimal(LT) / Decimal(LN)
					A4L = "T"
			elif LT > 0 and LT >= LG:
				LF3 = Decimal(LT) / Decimal(LN)
				A3L = "T"
				if LG > 0:
					LF4 = Decimal(LG) / Decimal(LN)
					A4L = "G"
		elif LG > 0 and LG >= LC and LG >= LT:
			LF2 = Decimal(LG) / Decimal(LN)
			A2L = "G"
			if LC > 0 and LC >= LT:
				LF3 = Decimal(LC) / Decimal(LN)
				A3L = "C"
				if LT > 0:
					LF4 = Decimal(LT) / Decimal(LN)
					A4L = "T"
			elif LT > 0 and LT >= LC:
				LF3 = Decimal(LT) / Decimal(LN)
				A3L = "T"
				if LC > 0:
					LF4 = Decimal(LC) / Decimal(LN)
					A4L = "C"	
		elif LT > 0 and LT >= LC and LT >= LG:
			LF2 = Decimal(LT) / Decimal(LN)
			A2L = "T"
			if LC > 0 and LC >= LG:
				LF3 = Decimal(LC) / Decimal(LN)
				A3L = "C"
				if LG > 0:
					LF4 = Decimal(LG) / Decimal(LN)
					A4L = "G"
			elif LG > 0 and LG >= LC:
				LF3 = Decimal(LG) / Decimal(LN)
				A3L = "G"
				if LC > 0:
					LF4 = Decimal(LC) / Decimal(LN)
					A4L = "C"	
	elif LC > 0 and LC >= LA and LC >= LG and LC >= LT:
		LF1 = Decimal(LC) / Decimal(LN)
		A1L = "C"
		if  LA > 0 and LA >= LG and LA >= LT:
			LF2 = Decimal(LA) / Decimal(LN)
			A2L = "A"
			if LG > 0 and LG >= LT:
				LF3 = Decimal(LG) / Decimal(LN)
				A3L = "G"
				if LT > 0:
					LF4 = Decimal(LT) / Decimal(LN)
					A4L = "T"
			elif LT > 0 and LT >= LG:
				LF3 = Decimal(LT) / Decimal(LN)
				A3L = "T"
				if LG > 0:
					LF4 = Decimal(LG) / Decimal(LN)
					A4L = "G"
		elif LG > 0 and LG >= LA and LG >= LT:
			LF2 = Decimal(LG) / Decimal(LN)
			A2L = "G"
			if LA > 0 and LA >= LT:
				LF3 = Decimal(LA) / Decimal(LN)
				A3L = "A"
				if LT > 0:
					LF4 = Decimal(LT) / Decimal(LN)
					A4L = "T"
			elif LT > 0 and LT >= LA:
				LF3 = Decimal(LT) / Decimal(LN)
				A3L = "T"
				if LA > 0:
					LF4 = Decimal(LA) / Decimal(LN)
					A4L = "A"	
		elif LT > 0 and LT >= LA and LT >= LG:
			LF2 = Decimal(LT) / Decimal(LN)
			A2L = "T"
			if LA > 0 and LA >= LG:
				LF3 = Decimal(LA) / Decimal(LN)
				A3L = "A"
				if LG > 0:
					LF4 = Decimal(LG) / Decimal(LN)
					A4L = "G"
			elif LG > 0 and LG >= LA:
				LF3 = Decimal(LG) / Decimal(LN)
				A3L = "G"
				if LA > 0:
					LF4 = Decimal(LA) / Decimal(LN)
					A4L = "A"	
	elif LG > 0 and LG >= LA and LG >= LC and LG >= LT:
		LF1 = Decimal(LG) / Decimal(LN)
		A1L = "G"
		if  LA > 0 and LA >= LC and LA >= LT:
			LF2 = Decimal(LA) / Decimal(LN)
			A2L = "A"
			if LC > 0 and LC >= LT:
				LF3 = Decimal(LC) / Decimal(LN)
				A3L = "C"
				if LT > 0:
					LF4 = Decimal(LT) / Decimal(LN)
					A4L = "T"
			elif LT > 0 and LT >= LC:
				LF3 = Decimal(LT) / Decimal(LN)
				A3L = "T"
				if LC > 0:
					LF4 = Decimal(LC) / Decimal(LN)
					A4L = "C"
		elif LC > 0 and LC >= LA and LC >= LT:
			LF2 = Decimal(LC) / Decimal(LN)
			A2L = "C"
			if LA > 0 and LA >= LT:
				LF3 = Decimal(LA) / Decimal(LN)
				A3L = "A"
				if LT > 0:
					LF4 = Decimal(LT) / Decimal(LN)
					A4L = "T"
			elif LT > 0  and LT >= LA:
				LF3 = Decimal(LT) / Decimal(LN)
				A3L = "T"
				if LA > 0:
					LF4 = Decimal(LA) / Decimal(LN)
					A4L = "A"	
		elif LT > 0 and LT >= LA and LT >= LC:
			LF2 = Decimal(LT) / Decimal(LN)
			A2L = "T"
			if LA > 0 and LA >= LC:
				LF3 = Decimal(LA) / Decimal(LN)
				A3L = "A"
				if LC > 0:
					LF4 = Decimal(LC) / Decimal(LN)
					A4L = "C"
			elif LC > 0 and LC >= LA:
				LF3 = Decimal(LC) / Decimal(LN)
				A3L = "C"
				if LA > 0:
					LF4 = Decimal(LA) / Decimal(LN)
					A4L = "A"	
	elif LT > 0 and LT >= LA and LT >= LC and LT >= LG:
		LF1 = Decimal(LT) / Decimal(LN)
		A1L = "T"
		if  LA > 0  and LA >= LC and LA >= LG:
			LF2 = Decimal(LA) / Decimal(LN)
			A2L = "A"
			if LC > 0 and LC >= LG:
				LF3 = Decimal(LC) / Decimal(LN)
				A3L = "C"
				if LG > 0:
					LF4 = Decimal(LG) / Decimal(LN)
					A4L = "G"
			elif LG > 0 and LG >= LC:
				LF3 = Decimal(LG) / Decimal(LN)
				A3L = "G"
				if LC > 0:
					LF4 = Decimal(LC) / Decimal(LN)
					A4L = "C"
		elif LC > 0 and LC >= LA and LC >= LG:
			LF2 = Decimal(LC) / Decimal(LN)
			A2L = "C"
			if LA > 0 and LA >= LG:
				LF3 = Decimal(LA) / Decimal(LN)
				A3L = "A"
				if LG > 0:
					LF4 = Decimal(LG) / Decimal(LN)
					A4L = "G"
			elif LG > 0 and LG >= LA:
				LF3 = Decimal(LG) / Decimal(LN)
				A3L = "G"
				if LA > 0:
					LF4 = Decimal(LA) / Decimal(LN)
					A4L = "A"	
		elif LG > 0 and LG >= LA and LG >= LC:
			LF2 = Decimal(LG) / Decimal(LN)
			A2L = "G"
			if LA > 0 and LA >= LC:
				LF3 = Decimal(LA) / Decimal(LN)
				A3L = "A"
				if LC > 0:
					LF4 = Decimal(LC) / Decimal(LN)
					A4L = "C"
			elif LC> 0 and LC >= LA:
				LF3 = Decimal(LC) / Decimal(LN)
				A3L = "C"
				if LA > 0:
					LF4 = Decimal(LA) / Decimal(LN)
					A4L = "A"	
	while p < 42: 	
		if b[p] == 'AA':
			HA = HA + 2
			HN = HN + 2
		elif b[p] == 'CC':
			HC = HC + 2
			HN = HN + 2
		elif b[p] == 'GG':
			HG = HG + 2
			HN = HN + 2
		elif b[p] == "TT":
			HT = HT + 2
			HN = HN + 2
		elif b[p] == 'AC' or b[p] == 'CA':
			HA = HA + 1
			HC = HC + 1
			HN = HN + 2
		elif b[p] == 'AG' or b[p] == 'GA':
			HA = HA + 1
			HG = HG + 1
			HN = HN + 2
		elif b[p] == 'AT' or b[p] == 'TA':
			HA = HA + 1
			HT = HT + 1
			HN = HN + 2
		elif b[p] == 'CG' or b[p] == 'GC':
			HC = HC + 1
			HG = HG + 1
			HN = HN + 2
		elif b[p] == 'CT' or b[p] == 'TC':
			HC = HC + 1
			HT = HT + 1
			HN = HN + 2
		elif b[p] == 'GT' or b[p] == 'TG':
			HG = HG + 1
			HT = HT + 1
			HN = HN + 2
		p = p + 1
	if HA > 0 and HA >= HC and HA >= HG and HA >= HT:
		HF1 = Decimal(HA) / Decimal(HN)
		A1H= "A"
		if  HC > 0 and HC >= HG and HC >= HT:
			HF2 = Decimal(HC) / Decimal(HN)
			A2H = "C"
			if HG > 0 and HG >= HT:
				HF3 = Decimal(HG) / Decimal(HN)
				A3H = "G"
				if HT > 0:
					HF4 = Decimal(HT) / Decimal(HN)
					A4H = "T"
			elif HT > 0 and HT >= HG:
				HF3 = Decimal(HT) / Decimal(HN)
				A3H = "T"
				if HG > 0:
					HF4 = Decimal(HG) / Decimal(HN)
					A4H = "G"
		elif HG > 0 and HG >= HC and HG >= HT:
			HF2 = Decimal(HG) / Decimal(HN)
			A2H = "G"
			if HC > 0 and HC >= HT:
				HF3 = Decimal(HC) / Decimal(HN)
				A3H = "C"
				if HT > 0:
					LF4 = Decimal(HT) / Decimal(HN)
					A4H = "T"
			elif HT > 0 and HT >= HC:
				HF3 = Decimal(HT) / Decimal(HN)
				A3H = "T"
				if HC > 0:
					HF4 = Decimal(HC) / Decimal(HN)
					A4H = "C"	
		elif HT > 0 and HT >= HC and HT >= HG:
			HF2 = Decimal(HT) / Decimal(HN)
			A2H = "T"
			if HC > 0 and HC >= HG:
				HF3 = Decimal(HC) / Decimal(HN)
				A3H = "C"
				if HG > 0:
					HF4 = Decimal(HG) / Decimal(HN)
					A4H = "G"
			elif  HG > 0 and HG >= HC:
				HF3 = Decimal(HG) / Decimal(HN)
				A3H = "G"
				if HC > 0:
					HF4 = Decimal(HC) / Decimal(HN)
					A4H = "C"	
	elif HC > 0 and HC >= HA and HC >= HG and HC >= HT:
		HF1 = Decimal(HC) / Decimal(HN)
		A1H = "C"
		if  HA > 0 and HA >= HG and HA >= HT:
			HF2 = Decimal(HA) / Decimal(HN)
			A2H = "A"
			if HG > 0 and HG >= HT:
				HF3 = Decimal(HG) / Decimal(HN)
				A3H = "G"
				if HT > 0:
					HF4 = Decimal(HT) / Decimal(HN)
					A4H = "T"
			elif HT > 0 and HT >= HG:
				HF3 = Decimal(HT) / Decimal(HN)
				A3H = "T"
				if HG > 0:
					HF4 = Decimal(HG) / Decimal(HN)
					A4H = "G"
		elif HG > 0 and HG >= HA and HG >= HT:
			HF2 = Decimal(HG) / Decimal(HN)
			A2H = "G"
			if HA > 0 and HA >= HT:
				HF3 = Decimal(HA) / Decimal(HN)
				A3H = "A"
				if HT > 0:
					HF4 = Decimal(HT) / Decimal(HN)
					A4H = "T"
			elif HT > 0 and HT >= HA:
				HF3 = Decimal(HT) / Decimal(HN)
				A3H = "T"
				if HA > 0:
					HF4 = Decimal(HA) / Decimal(HN)
					A4H = "A"	
		elif HT > 0 and HT >= HA and HT >= HG:
			HF2 = Decimal(HT) / Decimal(HN)
			A2H = "T"
			if HA > 0 and HA >= HG:
				HF3 = Decimal(HA) / Decimal(HN)
				A3H = "A"
				if HG > 0:
					HF4 = Decimal(HG) / Decimal(HN)
					A4H = "G"
			elif HG > 0 and HG >= HA:
				HF3 = Decimal(HG) / Decimal(HN)
				A3H = "G"
				if HA > 0:
					HF4 = Decimal(HA) / Decimal(HN)
					A4L = "A"	
	elif HG > 0 and HG >= HA and HG >= HC and HG >= HT:
		HF1 = Decimal(HG) / Decimal(HN)
		A1H = "G"
		if  HA > 0 and HA >= HC and HA >= HT:
			HF2 = Decimal(HA) / Decimal(HN)
			A2H = "A"
			if HC > 0 and HC >= HT:
				HF3 = Decimal(HC) / Decimal(HN)
				A3H = "C"
				if HT > 0:
					HF4 = Decimal(HT) / Decimal(HN)
					A4H = "T"
			elif HT > 0 and HT >= HC:
				HF3 = Decimal(HT) / Decimal(HN)
				A3H = "T"
				if HC > 0:
					HF4 = Decimal(HC) / Decimal(HN)
					A4H = "C"
		elif HC > 0 and HC >= HA and HC >= HT:
			HF2 = Decimal(HC) / Decimal(HN)
			A2H = "C"
			if HA > 0 and HA >= HT:
				HF3 = Decimal(HA) / Decimal(HN)
				A3H = "A"
				if HT > 0:
					HF4 = Decimal(HT) / Decimal(HN)
					A4H = "T"
			elif HT > 0 and HT >= HA:
				HF3 = Decimal(HT) / Decimal(HN)
				A3H = "T"
				if HA > 0:
					HF4 = Decimal(HA) / Decimal(HN)
					A4H = "A"	
		elif HT > 0 and HT >= HA and HT >= HC:
			HF2 = Decimal(HT) / Decimal(HN)
			A2H = "T"
			if HA > 0 and HA >= HC:
				HF3 = Decimal(HA) / Decimal(HN)
				A3H = "A"
				if HC > 0:
					HF4 = Decimal(HC) / Decimal(HN)
					A4H = "C"
			elif HC > 0 and HC >= HA:
				HF3 = Decimal(HC) / Decimal(HN)
				A3H = "C"
				if HA > 0:
					HF4 = Decimal(HA) / Decimal(HN)
					A4H = "A"	
	elif HT > 0 and HT >= HA and HT >= HC and HT >= HG:
		HF1 = Decimal(HT) / Decimal(HN)
		A1H = "T"
		if  HA > 0 and HA >= HC and HA >= HG:
			HF2 = Decimal(HA) / Decimal(HN)
			A2H = "A"
			if HC > 0 and HC >= HG:
				HF3 = Decimal(HC) / Decimal(HN)
				A3H = "C"
				if HG > 0:
					HF4 = Decimal(HG) / Decimal(HN)
					A4H = "G"
			elif HG > 0 and HG >= HC:
				HF3 = Decimal(HG) / Decimal(HN)
				A3H = "G"
				if HC > 0:
					HF4 = Decimal(HC) / Decimal(HN)
					A4H = "C"
		elif HC > 0 and HC >= HA and HC >= HG:
			HF2 = Decimal(HC) / Decimal(HN)
			A2H = "C"
			if HA > 0 and HA >= HG:
				HF3 = Decimal(HA) / Decimal(HN)
				A3H = "A"
				if HG > 0:
					HF4 = Decimal(HG) / Decimal(HN)
					A4H = "G"
			elif HG > 0 and HG >= HA:
				HF3 = Decimal(HT) / Decimal(HN)
				A3H = "G"
				if HA > 0:
					HF4 = Decimal(HA) / Decimal(HN)
					A4H = "A"
		elif HG > 0 and HG >= HA and HG >= HC:
			HF2 = Decimal(HG) / Decimal(HN)
			A2H = "G"
			if HA > 0 and HA >= HC:
				HF3 = Decimal(HA) / Decimal(HN)
				A3H = "A"
				if HC > 0:
					HF4 = Decimal(HC) / Decimal(HN)
					A4H = "C"
			elif HC > 0 and HC >= HA:
				HF3 = Decimal(HC) / Decimal(HN)
				A3H = "C"
				if HA > 0:
					HF4 = Decimal(HA) / Decimal(HN)
					A4H = "A"	
	if A1H == A1L:
		DF = abs(HF1 - LF1)
	elif A1H == A2L:
		DF = abs(HF1 - LF2)
	elif A1H == A3L:
		DF = abs(HF1 - LF3)
	elif A1H == A4L:
		DF = abs(HF1 - LF4)
	elif A1L == A2H:
		DF = abs(LF1 - HF2)
	elif A1L == A3H:
		DF = abs(LF1 - HF3)
	elif A1L == A4H:
		DF = abs(LF1 - HF4)
	elif A1H != A1L and HF1 == 1 and LF1 == 1:
		DF = 1
	else:
		DF = "-"
	HN = HN/2
	LN = LN/2
	out_file.write(str(b[0]) + " " + str(b[1]) + " "  + str(HN) + " " + str(HF1) + " " + str(HF2) + " " + str(HF3) + " " +  str(HF4) + " " + str(LN) + " " +  str(LF1) + " " + str(LF2) + " " +  str(LF3) + " " +  str(LF4) + " " + str(DF) + " " + A1H + " " + A2H + " " + A3H + " " + A4H + " " +  A1L + " " + A2L +  " " + A3L + " "  + A4L + "\n")
	LA = 0
	LC = 0
	LG = 0
	LT = 0
	LN = 0
	HA = 0
	HC = 0
	HG = 0
	HT = 0
	HN = 0
	HF1 = 0
	HF2 = 0
	HF3 = 0
	HF4 = 0
	LF1 = 0
	LF2 = 0
	LF3 = 0
	LF4 = 0
	DF = 0
	A1H = "-"
	A2H = "-"
	A3H = "-"
	A4H = "-"
	A1L = "-"
	A2L = "-"
	A3L = "-"
	A4L = "-"
	a = in_file.readline()
	b = a.split()
	p = 2	
out_file.close()
in_file.close()


Script2: Var_count.py

infile = raw_input("60Kfreqinfile: ")
outfile1 = raw_input("Variable SNP statistics: ")
outfile2 = raw_input("Variable SNPlist: ")
in_file = open(infile, "r")
out_file1 = open(outfile1, "w")
out_file2 = open(outfile2, "w")
a = in_file.readline()
b = a.split()
ct = 0
cv = 0
from decimal import *
getcontext().prec = 2
getcontext().rounding = ROUND_HALF_DOWN
while a != "":
	if (0 < float(b[3]) < 1) or (0 < float(b[8]) < 1) or float(b[12]) > 0:
		cv = cv + 1
		out_file2.write(a)
	ct = ct + 1
	a = in_file.readline()
	b = a.split()
cvr = Decimal(cv)/Decimal(ct)
out_file1.write("SNPsAll1to28 VarSNPs1to28  VarSNPsFraction1to28" + "\n")
out_file1.write(str(ct) + " "  + str(cv) + " " + str(cvr) + "\n")
out_file1.close()
out_file2.close()
in_file.close()


Script3: MergeSolidChrSNPs.py

c1file = raw_input("c1Linesnpfile: ")
c2file = raw_input("c2Linesnpfile: ")
c3file = raw_input("c3Linesnpfile: ")
c4file = raw_input("c4Linesnpfile: ")
c5file = raw_input("c5Linesnpfile: ")
c6file = raw_input("c6Linesnpfile: ")
c7file = raw_input("c7Linesnpfile: ")
c8file = raw_input("c8Linesnpfile: ")
c9file = raw_input("c9Linesnpfile: ")
c10file = raw_input("c10Linesnpfile: ")
c11file = raw_input("c11Linesnpfile: ")
c12file = raw_input("c12Linesnpfile: ")
c13file = raw_input("c13Linesnpfile: ")
c14file = raw_input("c14Linesnpfile: ")
c15file = raw_input("c15Linesnpfile: ")
c16file = raw_input("c16Linesnpfile: ")
c17file = raw_input("c17Linesnpfile: ")
c18file = raw_input("c18Linesnpfile: ")
c19file = raw_input("c19Linesnpfile: ")
c20file = raw_input("c20Linesnpfile: ")
c21file = raw_input("c21Linesnpfile: ")
c22file = raw_input("c22Linesnpfile: ")
c23file = raw_input("c23Linesnpfile: ")
c24file = raw_input("c24Linesnpfile: ")
c25file = raw_input("c25Linesnpfile: ")
c26file = raw_input("c26Linesnpfile: ")
c27file = raw_input("c27Linesnpfile: ")
c28file = raw_input("c28Linesnpfile: ")
outfile = raw_input("Line_snps outfile: ")
c1file = open(c1file, "r")
c2file = open(c2file, "r")
c3file = open(c3file, "r")
c4file = open(c4file, "r")
c5file = open(c5file, "r")
c6file = open(c6file, "r")
c7file = open(c7file, "r")
c8file = open(c8file, "r")
c9file = open(c9file, "r")
c10file = open(c10file, "r")
c11file = open(c11file, "r")
c12file = open(c12file, "r")
c13file = open(c13file, "r")
c14file = open(c14file, "r")
c15file = open(c15file, "r")
c16file = open(c16file, "r")
c17file = open(c17file, "r")
c18file = open(c18file, "r")
c19file = open(c19file, "r")
c20file = open(c20file, "r")
c21file = open(c21file, "r")
c22file = open(c22file, "r")
c23file = open(c23file, "r")
c24file = open(c24file, "r")
c25file = open(c25file, "r")
c26file = open(c26file, "r")
c27file = open(c27file, "r")
c28file = open(c28file, "r")
outfile = open(outfile, "w")
a = c1file.readline()
outfile.write("Chr " +  a)
a = c1file.readline()
while a != "": 
	outfile.write("1 " +  a)
	a = c1file.readline()
a = c2file.readline()
a = c2file.readline()	
while a != "": 
	outfile.write("2 " +  a)
	a = c2file.readline()
a = c3file.readline()
a = c3file.readline()	
while a != "": 
	outfile.write("3 " +  a)
	a = c3file.readline()
a = c4file.readline()
a = c4file.readline()	
while a != "": 
	outfile.write("4 " +  a)
	a = c4file.readline()
a = c5file.readline()
a = c5file.readline()	
while a != "": 
	outfile.write("5 " +  a)
	a = c5file.readline()
a = c6file.readline()
a = c6file.readline()	
while a != "": 
	outfile.write("6 " +  a)
	a = c6file.readline()
a = c7file.readline()
a = c7file.readline()	
while a != "": 
	outfile.write("7 " +  a)
	a = c7file.readline()
a = c8file.readline()
a = c8file.readline()	
while a != "": 
	outfile.write("8 " +  a)
	a = c8file.readline()
a = c9file.readline()
a = c9file.readline()	
while a != "": 
	outfile.write("9 " +  a)
	a = c9file.readline()
a = c10file.readline()
a = c10file.readline()	
while a != "": 
	outfile.write("10 " +  a)
	a = c10file.readline()
a = c11file.readline()
a = c11file.readline()	
while a != "": 
	outfile.write("11 " +  a)
	a = c11file.readline()
a = c12file.readline()
a = c12file.readline()	
while a != "": 
	outfile.write("12 " +  a)
	a = c12file.readline()
a = c13file.readline()
a = c13file.readline()	
while a != "": 
	outfile.write("13 " +  a)
	a = c13file.readline()
a = c14file.readline()
a = c14file.readline()	
while a != "": 
	outfile.write("14 " +  a)
	a = c14file.readline()
a = c15file.readline()
a = c15file.readline()	
while a != "": 
	outfile.write("15 " +  a)
	a = c15file.readline()
a = c16file.readline()
a = c16file.readline()	
while a != "": 
	outfile.write("16 " +  a)
	a = c16file.readline()
a = c17file.readline()
a = c17file.readline()	
while a != "": 
	outfile.write("17 " +  a)
	a = c17file.readline()
a = c18file.readline()
a = c18file.readline()	
while a != "": 
	outfile.write("18 " +  a)
	a = c18file.readline()
a = c19file.readline()
a = c19file.readline()	
while a != "": 
	outfile.write("19 " +  a)
	a = c19file.readline()
a = c20file.readline()
a = c20file.readline()	
while a != "": 
	outfile.write("20 " +  a)
	a = c20file.readline()
a = c21file.readline()
a = c21file.readline()	
while a != "": 
	outfile.write("21 " +  a)
	a = c21file.readline()
a = c22file.readline()
a = c22file.readline()	
while a != "": 
	outfile.write("22 " +  a)
	a = c22file.readline()
a = c23file.readline()
a = c23file.readline()	
while a != "": 
	outfile.write("23 " +  a)
	a = c23file.readline()
a = c24file.readline()
a = c24file.readline()	
while a != "": 
	outfile.write("24 " +  a)
	a = c24file.readline()
a = c25file.readline()
a = c25file.readline()	
while a != "": 
	outfile.write("25 " +  a)
	a = c25file.readline()
a = c26file.readline()
a = c26file.readline()	
while a != "": 
	outfile.write("26 " +  a)
	a = c26file.readline()
a = c27file.readline()
a = c27file.readline()	
while a != "": 
	outfile.write("27 " +  a)
	a = c27file.readline()
a = c28file.readline()
a = c28file.readline()	
while a != "": 
	outfile.write("28 " +  a)
	a = c28file.readline()
c1file.close()
c2file.close()
c3file.close()
c4file.close()
c5file.close()
c6file.close()
c7file.close()
c8file.close()
c9file.close()
c10file.close()
c11file.close()
c12file.close()
c13file.close()
c14file.close()
c15file.close()
c16file.close()
c17file.close()
c18file.close()
c19file.close()
c20file.close()
c21file.close()
c22file.close()
c23file.close()
c24file.close()
c25file.close()
c26file.close()
c27file.close()
c28file.close()
outfile.close()


Script4: HLmerge_trifile.py

highfile = raw_input("SNPs highfile: ")
lowfile = raw_input("chrSNPs lowfile: ")
outfile = raw_input("chrSNPsAll outfile: ")
trifile = raw_input("Triallele detection outfile: ")
varfile = raw_input("SNP score summary outfile: ")
high_file = open(highfile, "r")
low_file = open(lowfile, "r")
out_file = open(outfile, "w")
trifile = open(trifile, "w")
varfile = open(varfile, "w")

vol = 0
vbl = 0
fblda = 0
fbldr = 0
a = high_file.readline()
a = high_file.readline()
b = low_file.readline()
b = low_file.readline()
while a != "" and b != "":
	highlist = a.split()
	lowlist = b.split()
	if int(highlist[0]) == int(lowlist[0]):
		if int(highlist[12]) < int(lowlist[12]):
			#print highlist[12]
			#print lowlist[12]
        		out_file.write(str(highlist[0])  + " " + str(highlist[12]) + " " + str(highlist[1]) + " " + str(highlist[4]) + " " +  str(highlist[2])  + " " + str(highlist[3]) + " H" + "\n")
			trifile.write(str(highlist[0])  + " " + str(highlist[12]) + " " + str(highlist[1]) + " " + str(highlist[4]) + " " +  str(highlist[2])  + " " + str(highlist[3]) + " H" +  "\n")
			if float(highlist[4]) > 0: 
				vol = vol + 1
			elif float(highlist[4]) == 0:
				fblda = fblda + 1
			a = high_file.readline()
		elif int(highlist[12]) == int(lowlist[12]):
      			out_file.write(str(highlist[0])  + " " + str(highlist[12]) + " " + str(highlist[1]) + " " + str(highlist[4]) + " " +  str(highlist[2])  + " " + str(highlist[3]) + " H" +  "\n")
			trifile.write(str(highlist[0])  + " " + str(highlist[12]) + " " + str(highlist[1]) + " " + str(highlist[4]) + " " +  str(highlist[2])  + " " + str(highlist[3]) + " H" +  "\n")
			trifile.write(str(lowlist[0])  + " " + str(lowlist[12]) + " " + str(lowlist[1]) + " " + str(lowlist[4]) + " " +  str(lowlist[2])  + " " + str(lowlist[3]) + " L" + "\n") 
			if float(highlist[4]) > 0 and float(lowlist[4]) > 0: 
				vbl = vbl + 1
			elif float(highlist[4]) > 0 and float(lowlist[4]) == 0.0000:
				vol = vol + 1
			elif float(highlist[4]) == 0.0000 and float(lowlist[4]) > 0:
				vol = vol + 1
			elif float(highlist[4]) == 0.0000 and float(lowlist[4]) == 0.0000:
				fbldr = fbldr + 1			
			a = high_file.readline()
			b = low_file.readline()
		elif int(lowlist[12]) < int(highlist[12]):
      			out_file.write(str(lowlist[0])  + " " + str(lowlist[12]) + " " + str(lowlist[1]) + " " + str(lowlist[4]) + " " +  str(lowlist[2])  + " " + str(lowlist[3]) + " L" +  "\n")  		
			trifile.write(str(lowlist[0])  + " " + str(lowlist[12]) + " " + str(lowlist[1]) + " " + str(lowlist[4]) + " " +  str(lowlist[2])  + " " + str(lowlist[3]) + " L" + "\n") 
			if float(lowlist[4]) > 0: 
				vol = vol + 1
			elif float(lowlist[4]) == 0:
				fblda = fblda + 1
			b = low_file.readline()
	elif int(highlist[0]) > int(lowlist[0]):
      			out_file.write(str(lowlist[0])  + " " + str(lowlist[12]) + " " + str(lowlist[1]) + " " + str(lowlist[4]) + " " +  str(lowlist[2])  + " " + str(lowlist[3]) + " L" + "\n")  		
			trifile.write(str(lowlist[0])  + " " + str(lowlist[12]) + " " + str(lowlist[1]) + " " + str(lowlist[4]) + " " +  str(lowlist[2])  + " " + str(lowlist[3]) +  " L" + "\n") 
			if float(lowlist[4]) > 0: 
				vol = vol + 1
			elif float(lowlist[4]) == 0:
				fblda = fblda + 1
			b = low_file.readline()
	elif int(highlist[0]) < int(lowlist[0]):
      			out_file.write(str(highlist[0])  + " " + str(highlist[12]) + " " + str(highlist[1]) + " " + str(highlist[4]) + " " +  str(highlist[2])  + " " + str(highlist[3]) + " H" +  "\n")  		
			trifile.write(str(highlist[0])  + " " + str(highlist[12]) + " " + str(highlist[1]) + " " + str(highlist[4]) + " " +  str(highlist[2])  + " " + str(highlist[3]) + " H" +  "\n") 
			if float(highlist[4]) > 0: 
				vol = vol + 1
			elif float(highlist[4]) == 0:
				fblda = fblda + 1
			a = high_file.readline()
while (a == "") and (b != ""):
	lowlist = b.split()
     	out_file.write(str(lowlist[0])  + " " + str(lowlist[12]) + " " + str(lowlist[1]) + " " + str(lowlist[4]) + " " +  str(lowlist[2])  + " " + str(lowlist[3]) + " L" + "\n")  	
	trifile.write(str(lowlist[0])  + " " + str(lowlist[12]) + " " + str(lowlist[1]) + " " + str(lowlist[4]) + " " +  str(lowlist[2])  + " " + str(lowlist[3]) + " L" + "\n") 
	if float(lowlist[4]) > 0: 
		vol = vol + 1
	elif float(lowlist[4]) == 0:
		fblda = fblda + 1
	b = low_file.readline()
while (a != "") and (b == ""):
	highlist = a.split()
      	out_file.write(str(highlist[0])  + " " + str(highlist[12]) + " " + str(highlist[1]) + " " + str(highlist[4]) + " " +  str(highlist[2])  + " " + str(highlist[3]) + " H" +  "\n")
	trifile.write(str(highlist[0])  + " " + str(highlist[12]) + " " + str(highlist[1]) + " " + str(highlist[4]) + " " +  str(highlist[2])  + " " + str(highlist[3]) + " H" +  "\n")
	if float(highlist[4]) > 0: 
		vol = vol + 1
	elif float(highlist[4]) == 0:
		fblda = fblda + 1
	a = high_file.readline()
snpstotal = fbldr + fblda + vol + vbl
from decimal import *
getcontext().prec = 2
getcontext().rounding = ROUND_HALF_DOWN
pfbldr = Decimal(fbldr)/Decimal(snpstotal)
pfblda = Decimal(fblda)/Decimal(snpstotal)
pvol = Decimal(vol)/Decimal(snpstotal)
pvbl = Decimal(vbl)/Decimal(snpstotal)
varfile.write("snpstotal fbldr pfbldr fblda pfblda vol pvol vbl pvbl" +  "\n" + str(snpstotal) + " " + str(fbldr) + " " + str(pfbldr) + " " + str(fblda) + " " + str(pfblda) + " " + str(vol) + " " + str(pvol) + " " + str(vbl) + " " + str(pvbl))
high_file.close()
low_file.close()
out_file.close()
trifile.close()
varfile.close()


Script5: 60KandSolidSNPsTri.py

Chipvar = raw_input("60KvarSNPs infile: ")
SolidAll = raw_input("SolidSNPsAll infile: ")
Trifile = raw_input("SolidSNPsAll Trifile: ")
outfile1 = raw_input("60KandSolidSNPlist outfile: ")
outfile2 = raw_input("60KandSolidSNPcounts outfile: ")
outfile3 = raw_input("60KandSolid Trifile: ")

in_file1 = open(Chipvar, "r")
in_file2 = open(SolidAll, "r")
in_file3 = open(Trifile, "r")
out_file1 = open(outfile1, "w")
out_file2 = open(outfile2, "w")
out_file3 = open(outfile3, "w")

a = in_file1.readline()
b = in_file2.readline()
e = in_file3.readline()
c = a.split()
d = b.split()
f = e.split()
K = 0
KS = 0
S = 0
out_file1.write("Chr Coordinate Nhigh Freq1high Freq2high Nlow Freq1low Freq2low SolidReads SolidScore RJFreferenceNT LineconsensusNT" + "\n")
out_file3.write("Chr Coordinate Nhigh Freq1high Freq2high Nlow Freq1low Freq2low SolidReads SolidScore RJFreferenceNT LineconsensusNT" + "\n")
while a != "" and b != "":
 	if int(c[0]) == int(d[0]):
		if int(c[1]) < int(d[1]):
			a = in_file1.readline()
			c = a.split()
			K = K + 1
		elif int(c[1]) == int(d[1]):
			out_file1.write(" ".join(c[0:21]) + "  " + " ".join(d[2:6]) + "\n")
			out_file3.write(" ".join(c[0:21]) + "  " + " ".join(f[2:6]) + "\n")
			KS = KS + 1
			b = in_file2.readline()
			d = b.split()
			e = in_file3.readline()
			f = e.split()
			if int(c[1]) == int(f[1]):
				out_file3.write(" ".join(c[0:21]) + "  " + " ".join(f[2:6]) + "\n")
				e = in_file3.readline()
				f = e.split()
			a = in_file1.readline()
			c = a.split()			
		elif int(c[1]) > int(d[1]):
			b = in_file2.readline()
			d = b.split()
			e = in_file3.readline()
			f = e.split()
			if b != "" and int(d[1]) > int(f[1]):
				e = in_file3.readline()
				f = e.split()							
			S = S + 1
	elif int(c[0]) > int(d[0]):
		b = in_file2.readline()
		d = b.split()
		e = in_file3.readline()
		f = e.split()
		if b != "" and int(d[1]) > int(f[1]):
			e = in_file3.readline()
			f = e.split()	
		S = S + 1
	elif int(c[0]) < int(d[0]):		
		a = in_file1.readline()
		c = a.split()
		K = K + 1
while a != "":
	a = in_file1.readline()
	c = a.split()
	K = K + 1
while b != "":
	b = in_file2.readline()
	d = b.split()
	S = S + 1
out_file2.write("60KuniqueSNPs1-28 SolidUniqueSNPs1-28 60K-Solid-sharedSNPs1-28" + "\n")
out_file2.write(str(K) + " " + str(S) + " " + str(KS) + " ")
in_file1.close()
in_file2.close()
in_file3.close()
out_file1.close()
out_file2.close()
out_file3.close()


Script6: RJFfreq.py

RseqIn = raw_input("Ref sequence infile: ")
HseqIn =  raw_input("High sequence infile: ")
LseqIn = raw_input("Low sequence infile: ")
MsnpIn = raw_input("SNP location(60Kvarsnplist.txt) infile: ")
HsnpseqO = raw_input("RJFntfreqggaX outfile: ")
Gga = input("Chromosome: ")
Rseq = open(RseqIn, "r")
Hseq = open(HseqIn, "r")
Lseq = open(LseqIn, "r")
Msnp = open(MsnpIn,"r")
Hss = open(HsnpseqO, "w")
M = Msnp.readline()
S = M.split()
H = Hseq.readline()
L = Lseq.readline()
R = Rseq.readline()
count = 70
while M != "" and int(S[0]) < Gga:
	M = Msnp.readline()
	S = M.split()
while M != "" and int(S[0]) == Gga:
	while M != "" and (int(S[1]))> count:
		H = Hseq.readline()
		L = Lseq.readline()
		R = Rseq.readline()
		count = count + 70
	p = ((int(S[1])) % 70) - 1
	if p == -1:
		p = -2	
	Hss.write(str(int(S[0])) + " " + str(int(S[1])) + " " + R[p] + " " + H[p] + " " + L[p] + " ")
	if S[13] == "A" and (R[p] == "A" or R[p] == "T"):
		if str(S[3]) == "1":
			a = 0
		else: 
			a = 1 - float(S[3])
		Hss.write(str(a))
	elif (S[13] == "C" or S[13] == "G") and (R[p] == "C" or R[p] == "G"):
		if str(S[3]) == "1":
			a = 0
		else: 
			a = 1 - float(S[3])
		Hss.write(str(a))
	elif S[14] == "A" and (R[p] == "A" or R[p] == "T"):
		if str(S[4]) == "1":
			a = 0
		else: 
			a = 1 - float(S[4])
		Hss.write(str(a))
	elif (S[14] == "C" or S[14] == "G") and (R[p] == "C" or R[p] == "G"):
		if str(S[4]) == "1":
			a = 0
		else: 
			a = 1 - float(S[4])
		Hss.write(str(a))
	else:
		Hss.write("1")
	if S[17] == "A" and (R[p] == "A" or R[p] == "T"):
		if str(S[8]) == "1":
			b = 0
		else: 
			b = 1 - float(S[8])
		Hss.write(" " + str(b) + "\n")
	elif (S[17] == "C" or S[17] == "G") and (R[p] == "C" or R[p] == "G"):
		if str(S[8]) == "1":
			b = 0
		else: 
			b = 1 - float(S[8])
		Hss.write(" " + str(b) + "\n")
	elif S[18] == "A" and (R[p] == "A" or R[p] == "T"):
		if str(S[9]) == "1":
			b = 0
		else: 
			b = 1 - float(S[9])
		Hss.write(" " + str(b) + "\n")
	elif (S[18] == "C" or S[18] == "G") and (R[p] == "C" or R[p] == "G"):
		if str(S[9]) == "1":
			b = 0
		else: 
			b = 1 - float(S[9])
		Hss.write(" " + str(b) + "\n")
	else:
		Hss.write(" 1" + "\n")		
	M = Msnp.readline()
	S = M.split()					
Hseq.close()
Lseq.close()
Rseq.close()
Msnp.close()
Hss.close()


Script7: Score_addRJF.py

infile1 = raw_input("Tri1to28snps.txt: ")
infile2 = raw_input("RJFntfreqgga.txt infile: ")
outfile = raw_input("RJFntfreqscore outfile: ")
in_file1 = open(infile1, "r")
in_file2 = open(infile2, "r")
out_file = open(outfile, "w")
a = in_file1.readline()
b = a.split()
c = in_file2.readline()
d = c.split()
while a != "" and c != "": 
	while c != "" and int(b[0]) > int(d[0]):
		c = in_file2.readline()
		d = c.split()		
	while a != "" and c != "" and int(b[0]) < int(d[0]):
		a = in_file1.readline()
		b = a.split()
	while a != "" and c != "" and int(b[0]) == int(d[0]) and int(b[1]) < int(d[1]):
		a = in_file1.readline()
		b = a.split()
	if a != "" and c != ""  and int(b[0]) == int(d[0]) and int(b[1]) == int(d[1]):
		if b[6] == "H":
			out_file.write(" ".join(d[0:5]) + " " +  str(b[3]))
			a = in_file1.readline()
			b = a.split()
			if a != "" and c != "" and int(b[0]) == int(d[0]) and int(b[1]) == int(d[1]):
				out_file.write(" " +  str(b[3]) +  "\n")
			else:
				out_file.write(" " +  "1" +   "\n")
		elif  b[6] == "L":
			out_file.write(" ".join(d[0:5]) + " " +  "1" +  " " + str(b[3])  + "\n")
		a = in_file1.readline()
		b = a.split()
		c = in_file2.readline()
		d = c.split()
	else:
		a = in_file1.readline()
		b = a.split()
		c = in_file2.readline()
		d = c.split()	
in_file1.close()
in_file2.close()
out_file.close()


Script8: RJFfreqDetection.py

RJFscore = raw_input("RJFntfreqscore.txt infile:  ")
ChipSolidVar = raw_input("Tri1to28snps.txt infile: ")
outfile1 = raw_input("RJFdetFreqClassCount  outfile: ")
in_file1 = open(RJFscore, "r")
in_file2 = open(ChipSolidVar, "r")
out_file1 = open(outfile1, "w")
a = in_file1.readline()
b = in_file2.readline()
c = a.split()
d = b.split()
cd010 = 0
ct010 = 0
cd020 = 0
ct020 = 0
cd030 = 0
ct030 = 0
cd040 = 0
ct040 = 0
cd050 = 0
ct050 = 0
cd060 = 0
ct060 = 0
cd070 = 0
ct070 = 0
cd080 = 0
ct080 = 0
cd090 = 0
ct090 = 0
cd100 = 0
ct100 = 0
cdNRFIX = 0
ctNRFIX = 0
while a != "" and b != "": 
	while a != "" and b != "" and int(c[0]) == int(d[0]) and int(c[1]) < int(d[1]):
		if 0 < float(c[5]) <= 0.10:
			ct010 = ct010 + 1
		if 0.10 < float(c[5]) <= 0.2:
			ct020 = ct020 + 1
		if 0.20 < float(c[5]) <= 0.30:
			ct030 = ct030 + 1
		if 0.30 < float(c[5]) <= 0.40:
			ct040 = ct040 + 1
		if 0.40 < float(c[5]) <= 0.50:
			ct050 = ct050 + 1
		if 0.50 < float(c[5]) <= 0.60:
			ct060 = ct060 + 1
		if 0.60 < float(c[5]) <= 0.70:
			ct070 = ct070 + 1
		if 0.70 < float(c[5]) <= 0.80:
			ct080 = ct080 + 1
		if 0.80 < float(c[5]) <= 0.90:
			ct090 = ct090 + 1
		if 0.90 < float(c[5]) <= 1.00:
			ct100 = ct100 + 1
			if float(c[5]) == 1:
				ctNRFIX = ctNRFIX + 1	
		if 0 < float(c[6]) <= 0.10:
			ct010 = ct010 + 1
		if 0.10 < float(c[6]) <= 0.2:
			ct020 = ct020 + 1
		if 0.20 < float(c[6]) <= 0.30:
			ct030 = ct030 + 1
		if 0.30 < float(c[6]) <= 0.40:
			ct040 = ct040 + 1
		if 0.40 < float(c[6]) <= 0.50:
			ct050 = ct050 + 1
		if 0.50 < float(c[6]) <= 0.60:
			ct060 = ct060 + 1
		if 0.60 < float(c[6]) <= 0.70:
			ct070 = ct070 + 1
		if 0.70 < float(c[6]) <= 0.80:
			ct080 = ct080 + 1
		if 0.80 < float(c[6]) <= 0.90:
			ct090 = ct090 + 1
		if 0.90 < float(c[6]) <= 1.00:
			ct100 = ct100 + 1
			if float(c[6]) == 1:
				ctNRFIX = ctNRFIX + 1	
		a = in_file1.readline()
		c = a.split()
	while a != "" and b != "" and int(c[0]) == int(d[0]) and int(c[1]) == int(d[1]):
		if d[6] == "H":
			if 0 < float(c[5]) <= 0.10:
				ct010 = ct010 + 1
				cd010 = cd010 +1
			elif 0.10 < float(c[5]) <= 0.20:
				ct020 = ct020 + 1
				cd020 = cd020 +1
			elif 0.20 < float(c[5]) <= 0.30:
				ct030 = ct030 + 1
				cd030 = cd030 +1
			elif 0.30 < float(c[5]) <= 0.40:
				ct040 = ct040 + 1
				cd040 = cd040 +1
			elif 0.40 < float(c[5]) <= 0.50:
				ct050 = ct050 + 1
				cd050 = cd050 +1
			elif 0.50 < float(c[5]) <= 0.60:
				ct060 = ct060 + 1
				cd060 = cd060 +1
			elif 0.60 < float(c[5]) <= 0.70:
				ct070 = ct070 + 1
				cd070 = cd070 +1
			elif 0.70 < float(c[5]) <= 0.80:
				ct080 = ct080 + 1
				cd080 = cd080 +1
			elif 0.80 < float(c[5]) <= 0.90:
				ct090 = ct090 + 1
				cd090 = cd090 +1
			elif 0.90 < float(c[5]) <= 1.00:
				ct100 = ct100 + 1
				cd100 = cd100 +1
				if float(c[5]) == 1:
					ctNRFIX = ctNRFIX + 1
					cdNRFIX = cdNRFIX + 1
			b = in_file2.readline()
			d = b.split()
		if d[6] == "L":			
			if 0 < float(c[6]) <= 0.10:
				ct010 = ct010 + 1
				cd010 = cd010 +1
			elif 0.10 < float(c[6]) <= 0.20:
				ct020 = ct020 + 1
				cd020 = cd020 +1
			elif 0.20 < float(c[6]) <= 0.30:
				ct030 = ct030 + 1
				cd030 = cd030 +1
			elif 0.30 < float(c[6]) <= 0.40:
				ct040 = ct040 + 1
				cd040 = cd040 +1
			elif 0.40 < float(c[6]) <= 0.50:
				ct050 = ct050 + 1
				cd050 = cd050 +1
			elif 0.50 < float(c[6]) <= 0.60:
				ct060 = ct060 + 1
				cd060 = cd060 +1
			elif 0.60 < float(c[6]) <= 0.70:
				ct070 = ct070 + 1
				cd070 = cd070 +1
			elif 0.70 < float(c[6]) <= 0.80:
				ct080 = ct080 + 1
				cd080 = cd080 +1
			elif 0.80 < float(c[6]) <= 0.90:
				ct090 = ct090 + 1
				cd090 = cd090 +1
			elif 0.90 < float(c[6]) <= 1.00:
				ct100 = ct100 + 1
				cd100 = cd100 +1
				if float(c[6]) == 1:
					ctNRFIX = ctNRFIX + 1
					cdNRFIX = cdNRFIX + 1
			b = in_file2.readline()
			d = b.split()
		a = in_file1.readline()
		c = a.split()
	while a != "" and b != "" and int(c[0]) == int(d[0]) and int(c[1]) > int(d[1]):
		b = in_file2.readline()
		d = b.split()
	while a != "" and b != ""  and int(c[0]) < int(d[0]):
		if 0 < float(c[5]) <= 0.10:
			ct010 = ct010 + 1
		if 0.10 < float(c[5]) <= 0.2:
			ct020 = ct020 + 1
		if 0.20 < float(c[5]) <= 0.30:
			ct030 = ct030 + 1
		if 0.30 < float(c[5]) <= 0.40:
			ct040 = ct040 + 1
		if 0.40 < float(c[5]) <= 0.50:
			ct050 = ct050 + 1
		if 0.50 < float(c[5]) <= 0.60:
			ct060 = ct060 + 1
		if 0.60 < float(c[5]) <= 0.70:
			ct070 = ct070 + 1
		if 0.70 < float(c[5]) <= 0.80:
			ct080 = ct080 + 1
		if 0.80 < float(c[5]) <= 0.90:
			ct090 = ct090 + 1
		if 0.90 < float(c[5]) <= 1.00:
			ct100 = ct100 + 1
			if float(c[5]) == 1:
				ctNRFIX = ctNRFIX + 1	
		if 0 < float(c[6]) <= 0.10:
			ct010 = ct010 + 1
		if 0.10 < float(c[6]) <= 0.2:
			ct020 = ct020 + 1
		if 0.20 < float(c[6]) <= 0.30:
			ct030 = ct030 + 1
		if 0.30 < float(c[6]) <= 0.40:
			ct040 = ct040 + 1
		if 0.40 < float(c[6]) <= 0.50:
			ct050 = ct050 + 1
		if 0.50 < float(c[6]) <= 0.60:
			ct060 = ct060 + 1
		if 0.60 < float(c[6]) <= 0.70:
			ct070 = ct070 + 1
		if 0.70 < float(c[6]) <= 0.80:
			ct080 = ct080 + 1
		if 0.80 < float(c[6]) <= 0.90:
			ct090 = ct090 + 1
		if 0.90 < float(c[6]) <= 1.00:
			ct100 = ct100 + 1
			if float(c[6]) == 1:
				ctNRFIX = ctNRFIX + 1
		a = in_file1.readline()
		c = a.split()
	while a != "" and b != ""  and int(c[0]) > int(d[0]):
		b = in_file2.readline()
		d = b.split()
from decimal import *
getcontext().prec = 2
getcontext().rounding = ROUND_HALF_DOWN
r010 = Decimal(cd010)/Decimal(ct010)
r020 = Decimal(cd020)/Decimal(ct020)
r030 = Decimal(cd030)/Decimal(ct030)
r040 = Decimal(cd040)/Decimal(ct040)
r050 = Decimal(cd050)/Decimal(ct050)
r060 = Decimal(cd060)/Decimal(ct060)
r070 = Decimal(cd070)/Decimal(ct070)
r080 = Decimal(cd080)/Decimal(ct080)
r090 = Decimal(cd090)/Decimal(ct090)
r100 = Decimal(cd100)/Decimal(ct100)
rNRFIX = Decimal(cdNRFIX)/Decimal(ctNRFIX)
ctAll = ct010 + ct020 + ct030 + ct040 + ct050 + ct060 + ct070 + ct080 + ct090 + ct100
cdAll = cd010 + cd020 + cd030 + cd040 + cd050 +  cd060 +  cd070 +  cd080 +  cd090 + cd100
out_file1.write("Diffreq FractionSoliddetectionTotal60Kvarcount Total60KvarSoliddetcount " +  "\n" + "0.10 " + str(r010) + " " +  str(ct010) + " " + str(cd010)  + "\n"  + "0.20 " + str(r020)  + " " +  str(ct020) + " " + str(cd020) + "\n"  + "0.30 " + str(r030) + " " +  str(ct030) + " " + str(cd030)  + "\n"  + "0.40 " + str(r040) + " " +  str(ct040) + " " + str(cd040) + "\n"  + "0.50 " + str(r050) + " " +  str(ct050) + " " + str(cd050)  + "\n"  + "0.60 " + str(r060) + " " +  str(ct060) + " " + str(cd060)  + "\n"  + "0.70 " + str(r070) + " " +  str(ct070) + " " + str(cd070) + "\n"  + "0.80 " + str(r080) + " " +  str(ct080) + " " + str(cd080)  + "\n"  + "0.90 " + str(r090) + " " +  str(ct090) + " " + str(cd090)  + "\n"  + "1.00 " + str(r100) + " " +  str(ct100) + " " + str(cd100) + "\n" + "RJFfix " + str(rNRFIX) + " " +  str(ctNRFIX) + " " + str(cdNRFIX) + "\n" + "    " + str(ctAll) + " " + str(cdAll))
in_file1.close()
in_file2.close()
out_file1.close()


Script9: FSV.py

infile1 = raw_input("60Kvarsnplist.txt: ")
infile2 = raw_input("Tri1to28snps.txt: ")
outfile1 = raw_input("SurrSNP31kbHxLAll.txt: ")
outfile2 = raw_input("SurrSNP31kbHxLAllinX.txt outfile: ") 
infile1 = open(infile1, "r")
infile2 = open(infile2, "r")
outfile1 = open(outfile1, "w")
outfile2 = open(outfile2, "w")
a = infile1.readline()
b = infile2.readline()
c = a.split()
d = b.split()
r = 31000
NH = 0
NL=0
TH = 0
TL = 0
from decimal import *
getcontext().prec = 2
getcontext().rounding = ROUND_HALF_DOWN
while a != "" and b != "":
	while b != "" and int(c[0]) > int(d[0]):
		b = infile2.readline()
		d = b.split()
	while a != "" and int(c[0]) < int(d[0]):
		outfile2.write(a)
		a = infile1.readline()
		c = a.split()
	while a != "" and b != "" and int(c[0]) == int(d[0]) and int(d[1]) > (int(c[1]) - r):
		outfile2.write(a)
		a = infile1.readline()
		c = a.split()
 	while a != "" and b != "" and int(c[0]) == int(d[0]) and int(d[1]) < (int(c[1]) - r):
		b = infile2.readline()
		d = b.split()						
 	while a != "" and b != "" and int(c[0]) == int(d[0]) and int(d[1]) < (int(c[1]) + r):
		b = infile2.readline()
		d = b.split()
		if b != "" :
			f = d
			b = infile2.readline()
			d = b.split()		
			if  b != "":
				if f[0] == d[0] and f[1] == d[1]:
					NH = NH + abs(float(f[3])-float(d[3]))
					NL = NL + abs(float(f[3])-float(d[3]))
					if float(d[3]) > 0.0000 or  float(f[3]) > 0.0000:
						TH = TH + 1
						TL = TL + 1
				elif  d[6] == "H":
					if float(d[3]) > 0:	
						NH = NH + 1 - float(d[3])
						TH = TH + 1
					elif float(d[3]) == 0.0000:
						NH = NH + 1
						TH = TH + 1
				elif  d[6] == "L":
					if float(d[3]) > 0:
						NL = NL + 1 - float(d[3])
						TL = TL + 1
					elif float(d[3]) == 0.0000:
						NL = NL + 1
						TL = TL + 1
				if f[6] == "H":
					if float(f[3]) > 0:	
						NH = NH + 1 - float(f[3])
						TH = TH + 1
					elif float(f[3]) == 0.0000:
						NH = NH + 1
						TH = TH + 1
				elif f[6] == "L":
					if float(f[3]) > 0:
						NL = NL + 1 - float(f[3])
						TL = TL + 1
					elif float(f[3]) == 0.0000:
						NL = NL + 1
						TL = TL + 1
	if TH > 61 and TL > 61:
		X =(float(NH)/float(TH))*(float(NL)/float(TL))
		outfile1.write(str(c[0]) + " " + str(c[1]) + " " + str(X) + " " + str(c[12]) + "\n")	
	a = infile1.readline()
	c = a.split()
	NH = 0
	NL = 0
	TH = 0
	TL = 0	
infile1.close()
infile2.close()	      
outfile1.close()
outfile2.close()
